# Supplementary material for: Molecular Biological Comparison of Pulp Stem Cells from Supernumerary Teeth, Permanent Teeth, and Deciduous Teeth for Endodontic Regeneration
Source: Int J Mol Sci. 2025 Feb 24;26(5):1933. doi: 10.3390/ijms26051933 (PMC11901064; doi:10.3390/ijms26051933)
Supplement: Supplementary file 1 [file ijms-26-01933-s001.zip]

Archive with 1 entries (1 files):
- ijms-3458221-supplementary.pdf
